# Supplementary material for: SnRNA-Seq of Pancreas Revealed the Dysfunction of Endocrine and Exocrine Cells in Transgenic Pigs with Prediabetes
Source: Int J Mol Sci. 2023 Apr 22;24(9):7701. doi: 10.3390/ijms24097701 (PMC10178631; doi:10.3390/ijms24097701)
Supplement: Supplementary file 1 [file ijms-24-07701-s001.zip]

Archive with 2 entries (2 files):
- Supplemantary File S1.xlsx
- Supplementary Figures and Tables.pdf
