# Supplementary material for: SnRNA-Seq of Pancreas Revealed the Dysfunction of Endocrine and Exocrine Cells in Transgenic Pigs with Prediabetes
Source: Int J Mol Sci. 2023 Apr 22;24(9):7701. doi: 10.3390/ijms24097701 (PMC10178631; doi:10.3390/ijms24097701)
Supplement: Supplementary file 1 [file ijms-24-07701-s001.zip › Supplemantary File S1.xlsx]

## Sheet: Overview
Supplemental File 1. Differential expression analysis of cell types.
Detailed information on the differential expression tests performed across cell types. Results are summarized below and significantly enriched genes per cell type are provided in detail on separate sheets (named by cell type). The Seurat's rank sum test was used to analyze the differential expression of genes in separate cell clusters and to screen the genes that were up-regulated in the clusters.
Criteria for testing genes:	1) logFC > 3, FDR < 0.01
	2) The gene was expressed in more than 50% of the cells in the target cluster (Target_Cluster_pct > 0.5).
	3) The gene was expressed more than 10 (TPM) in the target cluster (Target_Cluster_mean > 10).
Number of cells in each cell type:	Acinar	Ductal	Alpha	Beta	Delta	Gamma	Endocrine-U	Endothelial	Stellate
	11	24	42	38	41	42	36	97	24
Sheet 1	Overview		Detailed information on the differential expression analysis.
Sheet 2	Acinar		Lists with genes up-regulated in acinar cells .
Sheet 3	Ductal		Lists with genes up-regulated in ductal cells .
Sheet 4	Alpha		Lists with genes up-regulated in alpha cells .
Sheet 5	Beta		Lists with genes up-regulated in beta cells .
Sheet 6	Delta		Lists with genes up-regulated in delta cells .
Sheet 7	Gamma		Lists with genes up-regulated in gamma cells .
Sheet 8	Endocrine-U		Lists with genes up-regulated in Endocrine-U cells .
Sheet 9	Endothelial		Lists with genes up-regulated in endothelial cells .
Sheet 10	Stellate		Lists with genes up-regulated in stellate cells .

## Sheet: Acinar
Target_Cluster	Gene ID	Gene Name	Target_Cluster_pct	Other_Cluster_pct	Target_Cluster_mean	Other_Cluster_mean	Log2FC	Pvalue	FDR
Acinar	ENSSSCG00000037156	RBPJL	0.9	0.181	17.4821	1.20399	3.85998	0	0
Acinar	ENSSSCG00000016687	CHN2	0.932	0.296	31.2925	2.3249	3.75057	0	0
Acinar	ENSSSCG00000008397	EFEMP1	0.963	0.479	48.9374	4.31606	3.50315	0	0
Acinar	ENSSSCG00000025784	CDH4	0.804	0.14	13.959	1.23738	3.49584	0	0
Acinar	ENSSSCG00000003463	AGMAT	0.8	0.166	10.4125	0.979959	3.40945	0	0
Acinar	ENSSSCG00000029558	EXTL1	0.935	0.323	23.796	2.29028	3.37713	0	0
Acinar	ENSSSCG00000009089	ADAD1	0.825	0.212	12.7721	1.27265	3.32708	0	0
Acinar	ENSSSCG00000000402	RBMS2	0.868	0.32	16.9735	1.75507	3.27368	0	0
Acinar	ENSSSCG00000015631	GRB10	0.905	0.328	20.6966	2.15423	3.26416	0	0
Acinar	ENSSSCG00000050944	ENSSSCG00000050944	0.88	0.256	17.5939	1.8811	3.22543	0	0
Acinar	ENSSSCG00000010325	KCNMA1	0.95	0.417	40.9168	4.541	3.17161	0	0

## Sheet: Ductal
Target_Cluster	Gene ID	Gene Name	Target_Cluster_pct	Other_Cluster_pct	Target_Cluster_mean	Other_Cluster_mean	Log2FC	Pvalue	FDR
Ductal	ENSSSCG00000029536	SCTR	0.95	0.071	23.1562	0.355194	6.02665	0	0
Ductal	ENSSSCG00000001746	PKHD1	0.989	0.236	64.2182	1.34432	5.57804	0	0
Ductal	ENSSSCG00000028976	PPP2R2B	0.842	0.075	16.176	0.367257	5.46092	0	0
Ductal	ENSSSCG00000021846	EFHC2	0.808	0.059	11.9278	0.280741	5.40894	0	0
Ductal	ENSSSCG00000013393	SPON1	0.865	0.082	16.956	0.4468	5.24602	0	0
Ductal	ENSSSCG00000001085	DCDC2	0.859	0.067	12.0263	0.321471	5.22535	0	0
Ductal	ENSSSCG00000008943	SLC4A4	0.998	0.721	238.945	6.72063	5.15194	0	0
Ductal	ENSSSCG00000004829	CACHD1	0.848	0.08	12.7468	0.397128	5.00438	0	0
Ductal	ENSSSCG00000049691	ENSSSCG00000049691	0.896	0.121	18.0344	0.605106	4.89742	0	0
Ductal	ENSSSCG00000010204	BICC1	0.896	0.097	17.8749	0.780507	4.51738	0	0
Ductal	ENSSSCG00000004907	CCBE1	0.864	0.131	15.6905	0.705821	4.47444	0	0
Ductal	ENSSSCG00000017605	MMD	0.93	0.237	26.9996	1.23571	4.44953	0	0
Ductal	ENSSSCG00000016626	CFTR	0.894	0.185	18.9451	0.892345	4.40808	0	0
Ductal	ENSSSCG00000028662	PDE3A	0.894	0.155	24.008	1.1538	4.37905	0	0
Ductal	ENSSSCG00000010651	ABLIM1	0.935	0.221	24.2882	1.22232	4.31256	0	0
Ductal	ENSSSCG00000009956	GRK3	0.834	0.11	10.3261	0.524416	4.29944	0	0
Ductal	ENSSSCG00000035887	C8orf34	0.901	0.216	20.8219	1.10289	4.23874	0	0
Ductal	ENSSSCG00000035027	ZDHHC14	0.922	0.169	17.4477	0.927734	4.23319	0	0
Ductal	ENSSSCG00000009446	PCDH17	0.811	0.11	11.3417	0.624909	4.18184	0	0
Ductal	ENSSSCG00000014994	PDGFD	0.798	0.093	11.256	0.622244	4.17706	0	0
Ductal	ENSSSCG00000005224	GLIS3	0.957	0.45	31.8682	3.2195	3.30721	0	0
Ductal	ENSSSCG00000004795	MEIS2	0.874	0.197	12.9456	1.34778	3.26381	0	0
Ductal	ENSSSCG00000016160	ERBB4	0.863	0.258	14.9497	1.60108	3.223	0	0
Ductal	ENSSSCG00000005604	PBX3	0.905	0.411	22.8881	2.69494	3.08627	0	0

## Sheet: Alpha
Target_Cluster	Gene ID	Gene Name	Target_Cluster_pct	Other_Cluster_pct	Target_Cluster_mean	Other_Cluster_mean	Log2FC	Pvalue	FDR
Alpha	ENSSSCG00000002032	SLC7A8	0.78	0.019	15.2986	0.0846293	7.49803	0	0
Alpha	ENSSSCG00000025119	GRIK1	0.976	0.051	50.8145	0.304325	7.38349	0	0
Alpha	ENSSSCG00000006185	KCNB2	0.988	0.056	92.515	0.680246	7.08749	1.24268e-292	3.96513e-288
Alpha	ENSSSCG00000015512	PAPPA2	0.915	0.027	23.9257	0.193871	6.94732	0	0
Alpha	ENSSSCG00000038915	TMEM132D	0.939	0.045	24.6112	0.225805	6.76809	0	0
Alpha	ENSSSCG00000035554	LHFPL3	0.707	0.03	15.3542	0.168547	6.50934	1.18025e-256	3.76596e-252
Alpha	ENSSSCG00000012638	GRIA3	1	0.043	36.8549	0.442943	6.37859	0	0
Alpha	ENSSSCG00000013378	ABCC8	0.976	0.029	22.5237	0.356006	5.9834	0	0
Alpha	ENSSSCG00000031796	RAB3C	0.927	0.032	15.3044	0.255219	5.90607	0	0
Alpha	ENSSSCG00000033493	CACNA1B	0.915	0.031	10.5326	0.193484	5.76651	0	0
Alpha	ENSSSCG00000027941	LSAMP	0.866	0.051	26.4483	0.488861	5.7576	1.94476e-241	6.20535e-237
Alpha	ENSSSCG00000029073	CACNB4	0.829	0.042	12.1278	0.226817	5.74065	1.70159e-260	5.42945e-256
Alpha	ENSSSCG00000015895	GCG	0.854	0.065	24.7687	0.485038	5.67428	2.70314e-186	8.62517e-182
Alpha	ENSSSCG00000015401	PCLO	0.902	0.042	14.8446	0.303716	5.61107	1.6352e-305	5.21761e-301
Alpha	ENSSSCG00000009489	GPC6	0.976	0.083	29.6887	0.610618	5.6035	3.37441e-203	1.07671e-198
Alpha	ENSSSCG00000026180	NRXN1	0.976	0.076	40.6375	0.840079	5.59614	9.29122e-219	2.96464e-214
Alpha	ENSSSCG00000013754	CACNA1A	0.878	0.028	11.1831	0.235224	5.57114	0	0
Alpha	ENSSSCG00000031031	CSMD3	0.805	0.05	11.6161	0.271482	5.41913	2.87897e-209	9.18621e-205
Alpha	ENSSSCG00000001716	RCAN2	0.902	0.047	14.5577	0.35982	5.33837	7.4132e-276	2.3654e-271
Alpha	ENSSSCG00000003737	NOL4	0.963	0.074	22.639	0.583021	5.27912	1.77683e-214	5.66951e-210
Alpha	ENSSSCG00000014975	CNTN5	0.89	0.071	19.3243	0.513919	5.23273	2.11088e-190	6.73541e-186
Alpha	ENSSSCG00000011489	CADPS	0.951	0.049	18.0009	0.479914	5.22915	2.99155e-295	9.54545e-291
Alpha	ENSSSCG00000006987	SLC7A2	0.817	0.069	12.22	0.32823	5.21839	3.0967e-164	9.88095e-160
Alpha	ENSSSCG00000038842	PCDH9	0.939	0.116	35.4701	0.969019	5.19393	1.17354e-140	3.74452e-136
Alpha	ENSSSCG00000034495	SNTG1	0.854	0.035	10.5475	0.296602	5.15223	0	0
Alpha	ENSSSCG00000007083	PCSK2	1	0.055	44.4145	1.2662	5.13246	6.92536e-297	2.20974e-292
Alpha	ENSSSCG00000016668	PDE1C	0.866	0.052	12.0525	0.351252	5.10068	1.04984e-231	3.34982e-227
Alpha	ENSSSCG00000011178	CPNE4	0.976	0.1	24.9243	0.742459	5.0691	8.62706e-171	2.75272e-166
Alpha	ENSSSCG00000028942	NRXN3	0.72	0.067	12.3727	0.370608	5.06113	1.12992e-127	3.60535e-123
Alpha	ENSSSCG00000012002	ROBO2	0.841	0.095	26.9322	0.874728	4.94435	2.23349e-129	7.12662e-125
Alpha	ENSSSCG00000009527	FGF14	0.829	0.068	15.3365	0.498847	4.94223	8.70852e-170	2.77871e-165
Alpha	ENSSSCG00000037534	OPCML	0.805	0.065	15.8496	0.573898	4.78751	2.10696e-164	6.7229e-160
Alpha	ENSSSCG00000031300	AGBL4	0.927	0.113	15.8191	0.69396	4.51067	2.05752e-133	6.56513e-129
Alpha	ENSSSCG00000031780	MAGI2	0.951	0.174	30.3698	1.53467	4.30664	9.93901e-99	3.17134e-94
Alpha	ENSSSCG00000016166	SPAG16	0.744	0.093	10.4404	0.527996	4.30551	1.4756e-98	4.70834e-94
Alpha	ENSSSCG00000015402	CACNA2D1	0.854	0.117	16.2866	0.882252	4.20635	1.00325e-109	3.20116e-105
Alpha	ENSSSCG00000031957	RIMS2	0.866	0.123	14.8394	0.831324	4.15788	1.97128e-108	6.28997e-104
Alpha	ENSSSCG00000037764	POU6F2	0.89	0.156	13.4361	0.802762	4.06499	8.63631e-93	2.75567e-88
Alpha	ENSSSCG00000025085	NEGR1	0.805	0.067	13.5455	0.826965	4.03384	4.95285e-154	1.58036e-149
Alpha	ENSSSCG00000011040	CACNB2	0.939	0.163	30.9698	1.91931	4.0122	1.05494e-100	3.36611e-96
Alpha	ENSSSCG00000016056	GLS	0.951	0.385	25.0836	1.89924	3.72325	4.35226e-58	1.38872e-53
Alpha	ENSSSCG00000007727	AUTS2	0.963	0.313	27.0633	2.35732	3.52111	6.91124e-66	2.20524e-61

## Sheet: Beta
Target_Cluster	Gene ID	Gene Name	Target_Cluster_pct	Other_Cluster_pct	Target_Cluster_mean	Other_Cluster_mean	Log2FC	Pvalue	FDR
Beta	ENSSSCG00000011040	CACNB2	0.965	0.159	46.7504	1.58707	4.88054	5.10438e-194	1.6287e-189
Beta	ENSSSCG00000007083	PCSK2	0.951	0.05	69.7192	0.75063	6.53731	0	0
Beta	ENSSSCG00000033740	INS	0.951	0.445	65.819	3.49585	4.23479	1.66239e-87	5.30435e-83
Beta	ENSSSCG00000026180	NRXN1	0.944	0.072	28.6812	0.782531	5.19581	0	0
Beta	ENSSSCG00000011489	ENSSSCG00000011489	0.937	0.045	19.7428	0.371616	5.73137	0	0
Beta	ENSSSCG00000013378	ABCC8	0.915	0.025	18.6577	0.290866	6.00327	0	0
Beta	ENSSSCG00000012638	GRIA3	0.915	0.039	16.8348	0.497829	5.07965	0	0
Beta	ENSSSCG00000003737	NOL4	0.915	0.07	17.6778	0.53141	5.05597	0	0
Beta	ENSSSCG00000031957	RIMS2	0.908	0.118	18.0111	0.723671	4.63741	5.41003e-211	1.72623e-206
Beta	ENSSSCG00000011999	CADM2	0.901	0.081	69.3257	0.607241	6.83498	1.16797e-293	3.72677e-289
Beta	ENSSSCG00000006185	KCNB2	0.894	0.053	27.7924	0.987186	4.81522	0	0
Beta	ENSSSCG00000029865	GRM5	0.887	0.038	25.0117	0.232048	6.75204	0	0
Beta	ENSSSCG00000015402	CACNA2D1	0.887	0.113	17.3838	0.79218	4.45577	5.51727e-204	1.76045e-199
Beta	ENSSSCG00000007917	RBFOX1	0.88	0.107	51.2806	0.794493	6.01223	2.9326e-219	9.35733e-215
Beta	ENSSSCG00000007058	PLCB4	0.88	0.179	13.1541	1.54009	3.09442	5.33763e-122	1.70313e-117
Beta	ENSSSCG00000037534	OPCML	0.873	0.06	22.6532	0.416892	5.7639	0	0
Beta	ENSSSCG00000011455	CACNA1D	0.873	0.188	16.1757	0.940358	4.10448	1.45301e-133	4.63627e-129
Beta	ENSSSCG00000012002	ROBO2	0.866	0.091	20.8256	0.816659	4.67248	4.49447e-234	1.43409e-229
Beta	ENSSSCG00000028905	TNIK	0.852	0.114	13.9167	0.606554	4.52004	1.16034e-186	3.70241e-182
Beta	ENSSSCG00000031300	ENSSSCG00000031300	0.852	0.11	12.5672	0.656787	4.2581	7.19176e-187	2.29475e-182
Beta	ENSSSCG00000011522	CNTN3	0.852	0.179	13.9574	1.06294	3.7149	1.17936e-124	3.7631e-120
Beta	ENSSSCG00000034495	SNTG1	0.845	0.031	12.2525	0.225118	5.76625	0	0
Beta	ENSSSCG00000013754	ENSSSCG00000013754	0.838	0.024	10.5828	0.187553	5.81827	0	0
Beta	ENSSSCG00000031796	RAB3C	0.838	0.028	11.0805	0.229938	5.59063	0	0
Beta	ENSSSCG00000036553	SAMD12	0.838	0.18	17.6138	1.09663	4.00555	1.1431e-120	3.64741e-116
Beta	ENSSSCG00000033993	PLCXD3	0.831	0.034	21.2326	0.19787	6.74558	0	0
Beta	ENSSSCG00000014975	CNTN5	0.831	0.067	11.8759	0.508002	4.54706	7.61339e-274	2.42928e-269
Beta	ENSSSCG00000025085	NEGR1	0.824	0.063	12.7218	0.773079	4.04054	8.52604e-280	2.72049e-275
Beta	ENSSSCG00000021988	TUSC3	0.824	0.135	10.2707	0.795264	3.69095	1.60693e-144	5.12739e-140
Beta	ENSSSCG00000009228	MAPK10	0.81	0.145	10.4697	0.740913	3.82078	6.70198e-133	2.13847e-128
Beta	ENSSSCG00000036418	SLC8A1	0.803	0.053	16.5416	0.508142	5.02472	0	0
Beta	ENSSSCG00000009748	RIMBP2	0.789	0.035	10.4177	0.215017	5.59845	0	0
Beta	ENSSSCG00000027941	LSAMP	0.768	0.048	15.9907	0.482807	5.04964	0	0
Beta	ENSSSCG00000004270	ADGRB3	0.704	0.035	12.2722	0.239169	5.68123	0	0
Beta	ENSSSCG00000021805	GALNTL6	0.704	0.064	13.943	0.386495	5.17294	5.82078e-210	1.85729e-205
Beta	ENSSSCG00000015355	DGKB	0.697	0.04	11.2215	0.218132	5.68493	0	0
Beta	ENSSSCG00000011527	CNTN4	0.69	0.03	10.5957	0.165547	6.00009	0	0
Beta	ENSSSCG00000023169	CA10	0.627	0.041	13.2976	0.307801	5.43303	1.67796e-246	5.35403e-242

## Sheet: Delta
Target_Cluster	Gene ID	Gene Name	Target_Cluster_pct	Other_Cluster_pct	Target_Cluster_mean	Other_Cluster_mean	Log2FC	Pvalue	FDR
Delta	ENSSSCG00000033815	SST	0.786	0.008	15.1645	0.0369498	8.68092	0	0
Delta	ENSSSCG00000009527	FGF14	1	0.071	55.7116	0.471645	6.88413	1.50732e-90	4.80957e-86
Delta	ENSSSCG00000021874	UNC5C	0.714	0.015	10.3598	0.0908699	6.83298	7.22537e-189	2.30547e-184
Delta	ENSSSCG00000029771	ENSSSCG00000029771	0.714	0.022	12.3488	0.126276	6.61165	1.6593e-134	5.29448e-130
Delta	ENSSSCG00000012001	ROBO1	0.893	0.074	46.6601	0.48868	6.57715	3.32032e-69	1.05945e-64
Delta	ENSSSCG00000005002	MDGA2	0.75	0.024	12.1728	0.140294	6.43906	1.32701e-132	4.23423e-128
Delta	ENSSSCG00000039333	RFX6	0.929	0.023	11.7634	0.146739	6.3249	5.66572e-213	1.80782e-208
Delta	ENSSSCG00000009503	HS6ST3	0.786	0.03	13.993	0.18348	6.25294	8.24439e-119	2.63062e-114
Delta	ENSSSCG00000035403	RFX2	0.821	0.029	10.1158	0.178166	5.82725	4.26822e-133	1.3619e-128
Delta	ENSSSCG00000049247	ENSSSCG00000049247	0.821	0.031	11.8714	0.209696	5.82304	6.29111e-125	2.00737e-120
Delta	ENSSSCG00000015401	PCLO	1	0.046	17.7383	0.361888	5.61518	3.1052e-131	9.90808e-127
Delta	ENSSSCG00000047920	ENSSSCG00000047920	0.893	0.029	11.4933	0.239227	5.58628	6.68014e-158	2.1315e-153
Delta	ENSSSCG00000015402	CACNA2D1	1	0.12	41.6881	0.892215	5.5461	3.60042e-57	1.14882e-52
Delta	ENSSSCG00000012638	GRIA3	1	0.047	24.8325	0.633185	5.29346	5.31351e-127	1.69544e-122
Delta	ENSSSCG00000038990	PTPRT	0.75	0.056	12.3502	0.337576	5.19318	3.93652e-60	1.25607e-55
Delta	ENSSSCG00000007917	RBFOX1	0.964	0.114	45.6529	1.28297	5.15315	3.81001e-54	1.2157e-49
Delta	ENSSSCG00000013754	ENSSSCG00000013754	0.786	0.032	10.1352	0.286486	5.14477	2.89515e-110	9.23786e-106
Delta	ENSSSCG00000015512	PAPPA2	0.643	0.031	10.3465	0.331148	4.96553	1.28067e-75	4.08635e-71
Delta	ENSSSCG00000008250	ENSSSCG00000008250	0.821	0.055	11.1943	0.359368	4.96116	7.1221e-73	2.27252e-68
Delta	ENSSSCG00000011489	ENSSSCG00000011489	0.893	0.053	16.5353	0.561464	4.88021	5.64947e-89	1.80263e-84
Delta	ENSSSCG00000012002	ROBO2	0.893	0.099	27.9322	0.988657	4.82032	5.44395e-52	1.73705e-47
Delta	ENSSSCG00000021805	GALNTL6	0.714	0.07	14.2333	0.513493	4.79279	5.39235e-44	1.72059e-39
Delta	ENSSSCG00000038257	SGCZ	0.607	0.049	15.8213	0.581333	4.76636	4.17452e-44	1.33201e-39
Delta	ENSSSCG00000013378	ABCC8	0.929	0.034	12.9081	0.477137	4.75773	3.09471e-144	9.8746e-140
Delta	ENSSSCG00000001716	RCAN2	0.75	0.051	11.3658	0.43054	4.72241	1.9659e-64	6.2728e-60
Delta	ENSSSCG00000026180	NRXN1	1	0.08	27.3874	1.04826	4.70744	1.3503e-77	4.30853e-73
Delta	ENSSSCG00000007083	PCSK2	0.857	0.059	33.2678	1.48446	4.48611	1.40257e-73	4.47531e-69
Delta	ENSSSCG00000003737	NOL4	0.893	0.078	14.9178	0.699272	4.41503	9.35334e-62	2.98446e-57
Delta	ENSSSCG00000036418	SLC8A1	0.786	0.06	13.2841	0.666673	4.31658	5.09947e-60	1.62714e-55
Delta	ENSSSCG00000015913	SCN9A	0.821	0.12	11.8698	0.609429	4.28369	6.13799e-36	1.95851e-31
Delta	ENSSSCG00000031957	RIMS2	0.964	0.126	16.1648	0.890748	4.18169	1.14057e-46	3.63934e-42
Delta	ENSSSCG00000031300	ENSSSCG00000031300	0.929	0.117	13.3064	0.767245	4.11629	3.50644e-46	1.11883e-41
Delta	ENSSSCG00000006185	KCNB2	0.893	0.061	21.1372	1.25502	4.074	4.90436e-77	1.56488e-72
Delta	ENSSSCG00000009228	MAPK10	0.964	0.151	12.7184	0.827334	3.9423	1.51772e-40	4.84273e-36
Delta	ENSSSCG00000025085	NEGR1	0.821	0.07	12.7507	0.88554	3.84788	9.50602e-56	3.03318e-51
Delta	ENSSSCG00000007058	PLCB4	0.964	0.185	22.2432	1.62845	3.7718	4.80127e-34	1.53199e-29
Delta	ENSSSCG00000038842	PCDH9	0.893	0.12	15.5256	1.16906	3.73123	1.04744e-40	3.34216e-36
Delta	ENSSSCG00000037764	POU6F2	0.929	0.159	11.4016	0.863825	3.72235	1.16864e-34	3.72889e-30
Delta	ENSSSCG00000011040	CACNB2	0.964	0.167	25.723	2.06104	3.64162	9.56845e-37	3.0531e-32
Delta	ENSSSCG00000016151	MAP2	0.929	0.287	16.781	1.69673	3.306	1.07251e-21	3.42218e-17
Delta	ENSSSCG00000031780	MAGI2	0.964	0.177	14.6921	1.69956	3.11181	1.15788e-32	3.69455e-28

## Sheet: Gamma
Target_Cluster	Gene ID	Gene Name	Target_Cluster_pct	Other_Cluster_pct	Target_Cluster_mean	Other_Cluster_mean	Log2FC	Pvalue	FDR
Gamma	ENSSSCG00000017368	PPY	0.714	0.017	34.0475	0.0902839	8.55887	1.06778e-45	3.40706e-41
Gamma	ENSSSCG00000005257	TRPM3	0.714	0.032	39.7511	0.20219	7.61914	1.45252e-25	4.6347e-21
Gamma	ENSSSCG00000023934	KCNIP4	1	0.041	37.7841	0.252165	7.22727	1.67752e-39	5.35263e-35
Gamma	ENSSSCG00000011756	NLGN1	0.714	0.029	24.6463	0.171218	7.16939	3.02571e-28	9.65444e-24
Gamma	ENSSSCG00000043455	ENSSSCG00000043455	0.714	0.015	11.8993	0.0953512	6.96341	2.312e-52	7.37714e-48
Gamma	ENSSSCG00000015512	PAPPA2	0.714	0.032	36.1562	0.333594	6.76001	1.63884e-25	5.22921e-21
Gamma	ENSSSCG00000047920	ENSSSCG00000047920	0.857	0.03	19.7115	0.253973	6.27822	1.03049e-38	3.28808e-34
Gamma	ENSSSCG00000006185	KCNB2	1	0.062	82.3406	1.25412	6.03685	3.89178e-27	1.24179e-22
Gamma	ENSSSCG00000049247	ENSSSCG00000049247	0.857	0.033	12.6485	0.229444	5.78468	2.48772e-35	7.9378e-31
Gamma	ENSSSCG00000012638	GRIA3	1	0.049	35.9046	0.668702	5.74666	2.25436e-33	7.19322e-29
Gamma	ENSSSCG00000012001	ROBO1	0.714	0.075	30.8905	0.577744	5.74059	6.7614e-11	2.15743e-06
Gamma	ENSSSCG00000013754	ENSSSCG00000013754	1	0.033	16.0063	0.300153	5.73679	9.76602e-47	3.11614e-42
Gamma	ENSSSCG00000004361	GRIK2	0.714	0.084	24.564	0.500283	5.61766	1.46293e-10	4.6679e-06
Gamma	ENSSSCG00000008250	ENSSSCG00000008250	0.857	0.056	17.1636	0.374686	5.51752	1.0967e-21	3.49936e-17
Gamma	ENSSSCG00000025119	GRIK1	1	0.056	27.2651	0.630328	5.43481	4.43856e-29	1.41625e-24
Gamma	ENSSSCG00000038257	SGCZ	0.714	0.05	25.4042	0.602193	5.3987	1.63145e-16	5.20563e-12
Gamma	ENSSSCG00000009748	RIMBP2	0.857	0.043	13.552	0.326796	5.37397	1.53181e-27	4.88768e-23
Gamma	ENSSSCG00000016668	PDE1C	1	0.057	17.2739	0.420611	5.35997	6.57776e-28	2.09883e-23
Gamma	ENSSSCG00000021805	GALNTL6	1	0.071	21.1441	0.533264	5.30926	2.63689e-23	8.41379e-19
Gamma	ENSSSCG00000026180	NRXN1	0.857	0.082	35.8298	1.089	5.04008	1.13925e-15	3.63511e-11
Gamma	ENSSSCG00000014975	CNTN5	1	0.076	18.5826	0.630691	4.88087	6.19155e-22	1.9756e-17
Gamma	ENSSSCG00000001716	RCAN2	0.857	0.053	12.2611	0.448961	4.77135	8.53774e-23	2.72422e-18
Gamma	ENSSSCG00000025085	NEGR1	0.857	0.072	24.4993	0.899307	4.76778	3.76124e-17	1.20014e-12
Gamma	ENSSSCG00000015401	PCLO	0.857	0.047	10.5014	0.396159	4.72836	1.37152e-24	4.37625e-20
Gamma	ENSSSCG00000013378	ABCC8	1	0.035	13.0426	0.498587	4.70925	6.55495e-43	2.09155e-38
Gamma	ENSSSCG00000016166	SPAG16	0.714	0.097	13.6688	0.587441	4.5403	2.07959e-09	6.63556e-05
Gamma	ENSSSCG00000015711	DPP10	0.714	0.071	10.6824	0.480316	4.47511	2.96024e-12	9.44553e-08
Gamma	ENSSSCG00000011178	CPNE4	1	0.105	19.8136	0.894976	4.4685	2.65651e-16	8.47641e-12
Gamma	ENSSSCG00000011489	ENSSSCG00000011489	1	0.055	12.6136	0.591392	4.41472	1.0991e-28	3.50701e-24
Gamma	ENSSSCG00000027941	LSAMP	0.714	0.056	13.6116	0.656832	4.37317	4.70154e-15	1.50017e-10
Gamma	ENSSSCG00000015402	CACNA2D1	1	0.122	19.8846	0.975452	4.34944	4.95276e-15	1.58033e-10
Gamma	ENSSSCG00000007083	PCSK2	0.714	0.061	28.3346	1.54235	4.19936	8.97692e-14	2.86436e-09
Gamma	ENSSSCG00000031957	RIMS2	1	0.127	15.7295	0.917451	4.0997	3.10656e-14	9.91241e-10
Gamma	ENSSSCG00000009489	GPC6	0.714	0.088	12.8941	0.800162	4.01027	5.65596e-10	1.8047e-05
Gamma	ENSSSCG00000028905	TNIK	0.857	0.123	11.9422	0.755877	3.98178	6.31694e-11	2.01561e-06
Gamma	ENSSSCG00000031780	MAGI2	1	0.179	24.1113	1.71663	3.81206	1.5724e-10	5.0172e-06
Gamma	ENSSSCG00000031300	ENSSSCG00000031300	0.857	0.118	10.2479	0.790726	3.69601	7.16906e-11	2.2875e-06
Gamma	ENSSSCG00000007727	AUTS2	1	0.317	32.1822	2.50718	3.68213	9.78256e-08	0.00312142
Gamma	ENSSSCG00000016151	MAP2	1	0.288	21.0433	1.72039	3.61255	2.86366e-08	0.000913735
Gamma	ENSSSCG00000038842	PCDH9	0.857	0.121	14.2854	1.19464	3.5799	1.48211e-10	4.72913e-06
Gamma	ENSSSCG00000011040	CACNB2	1	0.168	23.4909	2.1033	3.48137	6.41354e-11	2.04643e-06
Gamma	ENSSSCG00000013388	PDE3B	1	0.173	12.0832	1.45697	3.05196	3.84279e-09	0.000122616

## Sheet: Endocrine-U
Target_Cluster	Gene ID	Gene Name	Target_Cluster_pct	Other_Cluster_pct	Target_Cluster_mean	Other_Cluster_mean	Log2FC	Pvalue	FDR
Endocrine-U	ENSSSCG00000029865	GRM5	0.875	0.046	27.7999	0.467995	5.89244	2.89114e-86	9.22504e-82
Endocrine-U	ENSSSCG00000003687	EPB41L3	0.917	0.039	12.4136	0.217619	5.83397	1.06698e-106	3.40452e-102
Endocrine-U	ENSSSCG00000011999	CADM2	0.958	0.089	63.7361	1.28797	5.62894	1.12013e-57	3.57412e-53
Endocrine-U	ENSSSCG00000034495	SNTG1	0.958	0.038	15.891	0.335111	5.56743	1.25609e-120	4.00793e-116
Endocrine-U	ENSSSCG00000007083	PCSK2	0.958	0.059	65.0221	1.43203	5.5048	3.85767e-82	1.23091e-77
Endocrine-U	ENSSSCG00000000789	CNTN1	0.792	0.033	11.6215	0.267536	5.44092	4.33477e-94	1.38314e-89
Endocrine-U	ENSSSCG00000033993	PLCXD3	0.792	0.042	16.4863	0.412257	5.32158	1.17589e-75	3.75202e-71
Endocrine-U	ENSSSCG00000013378	ABCC8	0.958	0.034	17.1544	0.472827	5.18112	1.4231e-133	4.54082e-129
Endocrine-U	ENSSSCG00000015355	DGKB	0.708	0.046	11.4475	0.32491	5.13885	1.47313e-55	4.70046e-51
Endocrine-U	ENSSSCG00000011489	ENSSSCG00000011489	0.917	0.053	17.3222	0.565181	4.93776	1.83613e-81	5.85871e-77
Endocrine-U	ENSSSCG00000023169	CA10	0.833	0.046	12.7	0.435568	4.86578	3.40238e-76	1.08563e-71
Endocrine-U	ENSSSCG00000027941	LSAMP	0.792	0.055	17.9041	0.630136	4.82848	1.2755e-57	4.06987e-53
Endocrine-U	ENSSSCG00000007917	RBFOX1	0.833	0.115	37.0816	1.31461	4.81799	6.34848e-34	2.02567e-29
Endocrine-U	ENSSSCG00000004270	ADGRB3	0.75	0.042	10.0778	0.360778	4.80393	1.67579e-67	5.34712e-63
Endocrine-U	ENSSSCG00000036418	SLC8A1	0.833	0.06	17.5034	0.662478	4.72362	1.21601e-59	3.88005e-55
Endocrine-U	ENSSSCG00000003737	NOL4	1	0.078	17.2096	0.699427	4.62089	2.40162e-67	7.66309e-63
Endocrine-U	ENSSSCG00000012002	ROBO2	0.958	0.099	24.329	1.0047	4.59784	7.3619e-50	2.34904e-45
Endocrine-U	ENSSSCG00000026180	NRXN1	0.917	0.08	24.8783	1.06194	4.55012	1.52232e-55	4.85743e-51
Endocrine-U	ENSSSCG00000006185	KCNB2	0.917	0.061	28.9337	1.24614	4.53722	1.99114e-71	6.35331e-67
Endocrine-U	ENSSSCG00000031957	RIMS2	0.917	0.126	19.6999	0.888787	4.47021	4.34749e-38	1.3872e-33
Endocrine-U	ENSSSCG00000012638	GRIA3	0.875	0.048	14.4398	0.661777	4.44756	2.43418e-80	7.76698e-76
Endocrine-U	ENSSSCG00000037534	OPCML	0.833	0.068	14.1545	0.650425	4.44373	9.40701e-53	3.00159e-48
Endocrine-U	ENSSSCG00000004075	RGS17	0.917	0.1	11.6146	0.587026	4.30638	1.2962e-44	4.13591e-40
Endocrine-U	ENSSSCG00000014975	CNTN5	0.875	0.075	11.8994	0.618734	4.26543	4.57059e-52	1.45838e-47
Endocrine-U	ENSSSCG00000011040	CACNB2	0.958	0.167	38.7414	2.04305	4.24508	9.09496e-33	2.90202e-28
Endocrine-U	ENSSSCG00000015402	CACNA2D1	0.875	0.121	16.7719	0.955075	4.13429	8.98016e-35	2.86539e-30
Endocrine-U	ENSSSCG00000031300	ENSSSCG00000031300	0.917	0.117	13.4164	0.771169	4.1208	1.09769e-38	3.5025e-34
Endocrine-U	ENSSSCG00000011455	CACNA1D	0.833	0.195	17.6232	1.08596	4.02044	6.24098e-21	1.99137e-16
Endocrine-U	ENSSSCG00000028905	TNIK	0.875	0.122	11.2628	0.741519	3.92493	2.63392e-34	8.40431e-30
Endocrine-U	ENSSSCG00000036553	SAMD12	0.833	0.186	17.73	1.25736	3.81773	2.49306e-21	7.95486e-17
Endocrine-U	ENSSSCG00000009228	MAPK10	0.875	0.151	11.7108	0.833259	3.81293	1.15729e-27	3.69269e-23
Endocrine-U	ENSSSCG00000025085	NEGR1	0.833	0.071	11.1393	0.892654	3.64141	7.92431e-49	2.52849e-44
Endocrine-U	ENSSSCG00000011522	CNTN3	0.833	0.185	13.7447	1.18902	3.53104	1.32759e-21	4.23609e-17
Endocrine-U	ENSSSCG00000033740	INS	0.875	0.45	45.4573	4.14354	3.45558	3.02122e-13	9.6401e-09
Endocrine-U	ENSSSCG00000007058	PLCB4	0.875	0.186	14.0729	1.65145	3.09112	7.87956e-22	2.51421e-17
Endocrine-U	ENSSSCG00000003721	CHST9	0.958	0.377	29.4153	3.48566	3.07706	8.55262e-16	2.72897e-11

## Sheet: Endothelial
Target_Cluster	Gene ID	Gene Name	Target_Cluster_pct	Other_Cluster_pct	Target_Cluster_mean	Other_Cluster_mean	Log2FC	Pvalue	FDR
Endothelial	ENSSSCG00000000504	PTPRB	0.873	0.017	9.90736	0.0767918	7.0114	0	0
Endothelial	ENSSSCG00000011598	FGD5	0.864	0.013	8.67734	0.052201	7.37703	0	0
Endothelial	ENSSSCG00000005828	EGFL7	0.825	0.007	6.752	0.0241414	8.12767	0	0
Endothelial	ENSSSCG00000009431	DGKH	0.798	0.145	7.00604	0.693932	3.33573	5.33348e-185	1.70181e-180
Endothelial	ENSSSCG00000038080	EMCN	0.794	0.006	8.20886	0.0274928	8.22198	0	0
Endothelial	ENSSSCG00000010962	FRMD3	0.794	0.126	9.17243	0.698409	3.71516	3.89008e-213	1.24125e-208
Endothelial	ENSSSCG00000037025	PLVAP	0.776	0.018	8.94221	0.0826572	6.75735	0	0
Endothelial	ENSSSCG00000038958	DNM3	0.776	0.052	8.96958	0.239107	5.22931	0	0
Endothelial	ENSSSCG00000000712	VWF	0.768	0.025	6.90272	0.131376	5.71539	0	0
Endothelial	ENSSSCG00000001341	ENSSSCG00000001341	0.763	0.166	5.70008	0.637375	3.16077	2.53971e-147	8.1037e-143
Endothelial	ENSSSCG00000001052	PHACTR1	0.754	0.048	6.77253	0.298276	4.50498	0	0
Endothelial	ENSSSCG00000008913	IGFBP7	0.75	0.028	9.86774	0.130846	6.23678	0	0
Endothelial	ENSSSCG00000023028	JAM2	0.746	0.017	6.78261	0.0667698	6.6665	0	0
Endothelial	ENSSSCG00000016885	ITGA1	0.746	0.201	7.15487	0.87189	3.03671	2.56788e-114	8.1936e-110
Endothelial	ENSSSCG00000022318	ERG	0.732	0.013	5.70193	0.0668905	6.4135	0	0
Endothelial	ENSSSCG00000005423	ABCA1	0.719	0.166	6.46742	0.634535	3.34942	3.22985e-134	1.03058e-129
Endothelial	ENSSSCG00000009051	IL15	0.715	0.011	6.95097	0.0426743	7.3477	0	0
Endothelial	ENSSSCG00000011198	RFTN1	0.711	0.018	5.78792	0.0956218	5.91956	0	0
Endothelial	ENSSSCG00000004132	PHACTR2	0.706	0.103	7.06707	0.486257	3.86132	2.08681e-199	6.6586e-195
Endothelial	ENSSSCG00000011641	SLCO2A1	0.702	0.009	9.70597	0.0363541	8.06061	0	0
Endothelial	ENSSSCG00000004479	FILIP1	0.697	0.017	6.59368	0.0936728	6.13731	0	0
Endothelial	ENSSSCG00000023803	ELK3	0.693	0.018	4.30662	0.0644286	6.06271	0	0
Endothelial	ENSSSCG00000036155	ENSSSCG00000036155	0.693	0.02	6.06606	0.100202	5.91977	0	0
Endothelial	ENSSSCG00000021656	ENSSSCG00000021656	0.693	0.031	6.09154	0.13159	5.53269	0	0
Endothelial	ENSSSCG00000004990	LRFN5	0.693	0.046	8.99961	0.431377	4.38284	0	0
Endothelial	ENSSSCG00000016708	SKAP2	0.689	0.065	4.72902	0.294512	4.00515	4.64001e-283	1.48053e-278
Endothelial	ENSSSCG00000016033	GULP1	0.684	0.058	7.30781	0.325196	4.49006	5.4814e-308	1.74901e-303
Endothelial	ENSSSCG00000009215	ABCG2	0.684	0.099	4.65194	0.461075	3.33476	1.31055e-184	4.18171e-180
Endothelial	ENSSSCG00000010170	DISC1	0.675	0.065	5.32465	0.264286	4.33252	5.76035e-278	1.83801e-273
Endothelial	ENSSSCG00000031866	TIMP3	0.671	0.137	7.73825	0.49383	3.96992	1.90642e-139	6.08299e-135
Endothelial	ENSSSCG00000037416	CLIC5	0.667	0.021	6.2336	0.102909	5.92062	0	0
Endothelial	ENSSSCG00000004421	FYN	0.667	0.034	4.73973	0.177745	4.73692	0	0
Endothelial	ENSSSCG00000016824	RAI14	0.662	0.117	5.96541	0.499534	3.57797	3.12718e-152	9.97821e-148
Endothelial	ENSSSCG00000016976	ZNF366	0.662	0.1	5.14867	0.523001	3.29931	7.52352e-169	2.40061e-164
Endothelial	ENSSSCG00000004165	PDE7B	0.662	0.128	8.13422	1.01129	3.00781	5.56859e-131	1.77683e-126
Endothelial	ENSSSCG00000014224	SEMA6A	0.654	0.036	5.16908	0.176775	4.86992	0	0
Endothelial	ENSSSCG00000000657	ENSSSCG00000000657	0.654	0.079	4.40504	0.324781	3.76162	2.38529e-213	7.61099e-209
Endothelial	ENSSSCG00000011295	SNRK	0.654	0.108	4.24502	0.380806	3.47864	6.65256e-161	2.1227e-156
Endothelial	ENSSSCG00000028109	SNTB2	0.654	0.112	5.20896	0.481792	3.43451	3.75279e-152	1.19744e-147
Endothelial	ENSSSCG00000006418	ENSSSCG00000006418	0.649	0.004	3.58983	0.0214508	7.38674	0	0
Endothelial	ENSSSCG00000028720	NXN	0.649	0.109	4.78017	0.517317	3.20794	7.86841e-151	2.51065e-146
Endothelial	ENSSSCG00000009664	PTK2B	0.645	0.041	6.52288	0.152234	5.42114	0	0
Endothelial	ENSSSCG00000004222	NCOA7	0.645	0.055	5.23259	0.240981	4.44054	9.5246e-292	3.03911e-287
Endothelial	ENSSSCG00000010683	GRK5	0.64	0.05	4.43457	0.238293	4.21799	5.49122e-306	1.75214e-301
Endothelial	ENSSSCG00000029482	CHST15	0.636	0.028	5.37922	0.0987815	5.76701	0	0
Endothelial	ENSSSCG00000016263	ENSSSCG00000016263	0.632	0.024	3.43886	0.0964842	5.15549	0	0
Endothelial	ENSSSCG00000006059	NCALD	0.632	0.097	7.79873	0.495735	3.9756	3.16947e-167	1.01132e-162
Endothelial	ENSSSCG00000016991	DUSP1	0.627	0.033	5.54203	0.115516	5.58425	0	0
Endothelial	ENSSSCG00000015923	NOSTRIN	0.627	0.037	3.77773	0.147578	4.67797	0	0
Endothelial	ENSSSCG00000035495	KITLG	0.627	0.071	6.38413	0.273878	4.54288	2.72659e-222	8.70001e-218
Endothelial	ENSSSCG00000022804	RHOJ	0.623	0.015	4.80339	0.0754256	5.99285	0	0
Endothelial	ENSSSCG00000008509	RASGRP3	0.623	0.034	5.69142	0.140096	5.3443	0	0
Endothelial	ENSSSCG00000016074	ANKRD44	0.623	0.13	5.53772	0.596541	3.2146	8.62849e-115	2.75318e-110
Endothelial	ENSSSCG00000039703	EEPD1	0.614	0.064	4.47007	0.259616	4.10585	5.60987e-228	1.79e-223
Endothelial	ENSSSCG00000016548	ENSSSCG00000016548	0.614	0.097	4.04448	0.310758	3.70209	1.05506e-156	3.36647e-152
Endothelial	ENSSSCG00000002451	RIN3	0.61	0.022	4.02183	0.0833052	5.5933	0	0
Endothelial	ENSSSCG00000005625	ENG	0.605	0.017	3.45995	0.0511194	6.08073	0	0
Endothelial	ENSSSCG00000004658	FBN1	0.605	0.038	5.51387	0.273256	4.33474	0	0
Endothelial	ENSSSCG00000010209	FAM13C	0.596	0.019	4.76828	0.0868351	5.77905	0	0
Endothelial	ENSSSCG00000036418	SLC8A1	0.596	0.051	9.88844	0.519737	4.24989	1.11243e-262	3.54953e-258
Endothelial	ENSSSCG00000012365	MSN	0.592	0.008	4.09979	0.0331081	6.95222	0	0
Endothelial	ENSSSCG00000009781	PITPNM2	0.583	0.111	3.72529	0.455922	3.03049	1.78098e-113	5.68275e-109
Endothelial	ENSSSCG00000001456	ENSSSCG00000001456	0.579	0.017	3.78111	0.0624992	5.91883	0	0
Endothelial	ENSSSCG00000000735	TSPAN9	0.575	0.067	2.83863	0.224678	3.65927	1.1387e-190	3.63335e-186
Endothelial	ENSSSCG00000015203	ROBO4	0.57	0.003	3.6855	0.0125095	8.20269	0	0
Endothelial	ENSSSCG00000015379	DNAH11	0.566	0.022	4.36939	0.0947671	5.5269	0	0
Endothelial	ENSSSCG00000020906	GHSR	0.566	0.066	3.22298	0.268086	3.58763	1.92266e-183	6.13484e-179
Endothelial	ENSSSCG00000004898	TNFRSF11A	0.561	0.046	3.25897	0.168611	4.27264	1.11173e-260	3.5473e-256
Endothelial	ENSSSCG00000015563	RGL1	0.557	0.084	3.29349	0.369236	3.157	9.34563e-138	2.982e-133
Endothelial	ENSSSCG00000020666	EHD4	0.553	0.054	3.94093	0.191565	4.36263	3.72538e-219	1.18869e-214
Endothelial	ENSSSCG00000044051	ENSSSCG00000044051	0.553	0.05	3.6602	0.225023	4.02378	2.72279e-229	8.68787e-225
Endothelial	ENSSSCG00000035432	HDGFL3	0.553	0.108	3.26971	0.40275	3.0212	9.82999e-104	3.13655e-99
Endothelial	ENSSSCG00000004082	ENSSSCG00000004082	0.548	0.025	3.08501	0.119053	4.6956	0	0
Endothelial	ENSSSCG00000001440	NOTCH4	0.544	0.005	2.94555	0.0244879	6.91032	0	0
Endothelial	ENSSSCG00000003715	ZNF521	0.544	0.144	5.30939	0.549543	3.27224	1.46429e-75	4.67227e-71
Endothelial	ENSSSCG00000024938	SH3BP5	0.539	0.02	3.75824	0.0722937	5.70004	0	0
Endothelial	ENSSSCG00000015350	THSD7A	0.539	0.054	6.90656	0.322976	4.41847	3.41699e-206	1.09029e-201
Endothelial	ENSSSCG00000000649	CLEC1A	0.535	0.002	3.55926	0.0103879	8.42054	0	0
Endothelial	ENSSSCG00000009633	ENSSSCG00000009633	0.535	0.098	3.24745	0.359832	3.17391	9.74729e-110	3.11017e-105
Endothelial	ENSSSCG00000011729	ENSSSCG00000011729	0.526	0.029	3.69447	0.132435	4.80202	0	0
Endothelial	ENSSSCG00000011269	MYRIP	0.526	0.127	4.58152	0.550697	3.05649	3.71571e-78	1.18561e-73
Endothelial	ENSSSCG00000031925	SHANK3	0.522	0.005	2.6892	0.0176702	7.24971	0	0
Endothelial	ENSSSCG00000008844	KDR	0.522	0.013	3.9484	0.0534952	6.20571	0	0
Endothelial	ENSSSCG00000015405	CD36	0.518	0.044	6.54913	0.193616	5.08004	7.06764e-230	2.25514e-225
Endothelial	ENSSSCG00000015390	ENSSSCG00000015390	0.513	0.024	3.04111	0.0941247	5.01388	0	0
Endothelial	ENSSSCG00000021712	HERC6	0.513	0.039	2.70738	0.149312	4.1805	1.28126e-244	4.08825e-240
Endothelial	ENSSSCG00000005518	ENSSSCG00000005518	0.509	0.019	2.53849	0.0796978	4.99329	0	0
Endothelial	ENSSSCG00000014391	ARAP3	0.504	0.002	2.41952	0.00991085	7.93149	0	0
Endothelial	ENSSSCG00000039946	CD34	0.504	0.006	2.38121	0.0220499	6.75478	0	0
Endothelial	ENSSSCG00000015256	JAM3	0.504	0.016	3.62125	0.072295	5.64645	0	0
Endothelial	ENSSSCG00000022618	CMTM8	0.504	0.072	3.53996	0.402811	3.13556	1.21106e-129	3.86426e-125
Endothelial	ENSSSCG00000015403	HGF	0.5	0.009	4.25186	0.0552595	6.26573	0	0
Endothelial	ENSSSCG00000006917	LRRC8C	0.5	0.029	2.86403	0.121899	4.55429	1.49517e-304	4.7708e-300
Endothelial	ENSSSCG00000038604	DOCK6	0.5	0.034	2.17896	0.118739	4.19777	1.1422e-264	3.64454e-260
Endothelial	ENSSSCG00000004948	SMAD6	0.5	0.07	4.31493	0.265496	4.02258	7.21626e-139	2.30256e-134
Endothelial	ENSSSCG00000040100	ENSSSCG00000040100	0.5	0.076	2.87033	0.261257	3.45768	5.26861e-124	1.68111e-119
Endothelial	ENSSSCG00000027859	HDAC7	0.5	0.079	2.23791	0.275528	3.02188	1.19476e-115	3.81224e-111

## Sheet: Stellate 
Target_Cluster	Gene ID	Gene Name	Target_Cluster_pct	Other_Cluster_pct	Target_Cluster_mean	Other_Cluster_mean	Log2FC	Pvalue	FDR
Stellate	ENSSSCG00000026473	ABCA8	0.799	0.006	14.1698	0.0275439	9.00687	0	0
Stellate	ENSSSCG00000035058	PID1	0.91	0.022	33.4074	0.108662	8.26418	0	0
Stellate	ENSSSCG00000004207	ENSSSCG00000004207	0.764	0.008	10.3809	0.0412491	7.97535	0	0
Stellate	ENSSSCG00000021343	ZEB2	0.799	0.01	11.6563	0.0718341	7.34222	0	0
Stellate	ENSSSCG00000001793	ADAMTSL3	0.678	0.016	12.2648	0.0849918	7.17298	0	0
Stellate	ENSSSCG00000010429	PRKG1	0.925	0.055	37.8065	0.275979	7.09793	0	0
Stellate	ENSSSCG00000040366	ADAMTSL1	0.688	0.019	12.3425	0.0956014	7.01239	0	0
Stellate	ENSSSCG00000008765	PCDH7	0.558	0.016	10.396	0.0928681	6.80663	0	0
Stellate	ENSSSCG00000035595	HMCN1	0.779	0.044	20.5962	0.200453	6.68297	0	0
Stellate	ENSSSCG00000006038	ZFPM2	0.779	0.043	22.1447	0.215585	6.68256	0	0
Stellate	ENSSSCG00000017046	EBF1	0.935	0.042	57.7278	0.574306	6.6513	0	0
Stellate	ENSSSCG00000017256	ABCA6	0.799	0.032	13.6707	0.142267	6.58635	0	0
Stellate	ENSSSCG00000005180	BNC2	0.779	0.025	11.2377	0.154666	6.18305	0	0
Stellate	ENSSSCG00000006970	DLC1	0.884	0.09	27.1094	0.447431	5.92099	0	0
Stellate	ENSSSCG00000036381	RBMS3	0.935	0.05	27.5152	0.485223	5.82544	0	0
Stellate	ENSSSCG00000032444	PLXDC2	0.824	0.036	17.8924	0.352422	5.6659	0	0
Stellate	ENSSSCG00000025085	NEGR1	0.648	0.063	23.308	0.539484	5.4331	5.56904e-243	1.77697e-238
Stellate	ENSSSCG00000011121	ENSSSCG00000011121	0.819	0.14	15.1548	0.746301	4.34388	3.94831e-196	1.25983e-191
Stellate	ENSSSCG00000008749	SLIT2	0.874	0.157	28.8974	1.6246	4.15278	8.67033e-203	2.76653e-198
Stellate	ENSSSCG00000038842	PCDH9	0.633	0.113	13.679	0.99414	3.78237	1.56346e-122	4.98869e-118
Stellate	ENSSSCG00000011025	ZEB1	0.749	0.126	11.1096	0.87437	3.66742	8.14203e-164	2.59796e-159
Stellate	ENSSSCG00000012002	ROBO2	0.593	0.092	10.0076	0.901481	3.47266	1.07816e-130	3.44019e-126
Stellate	ENSSSCG00000028974	UST	0.774	0.22	10.1535	1.21264	3.06575	5.32817e-103	1.70011e-98
Stellate	ENSSSCG00000028239	FBXL7	0.693	0.156	11.6358	1.44553	3.0089	2.97408e-106	9.48969e-102
